# Supplementary material for: Improved Visible-Light Photocatalytic H2 Evolution of G-C3N4 Nanosheets by Constructing Heterojunctions with Nano-Sized Poly(3-Thiophenecarboxylic Acid) and Coordinating Fe(III)
Source: Nanomaterials (Basel). 2023 Apr 12;13(8):1338. doi: 10.3390/nano13081338 (PMC10144103; doi:10.3390/nano13081338)
Supplement: Supplementary file 1 [file nanomaterials-13-01338-s001.zip]

Archive with 1 entries (1 files):
- nanomaterials-2293987-supplementary.pdf
